# Supplementary material for: Psychopharmacological Treatment in Patients with Heart Failure: A Narrative Review of Mood Stabilizers and Antipsychotics
Source: Brain Sci. 2026 Apr 24;16(5):452. doi: 10.3390/brainsci16050452 (PMC13204832; doi:10.3390/brainsci16050452)
Supplement: Supplementary file 1 [file brainsci-16-00452-s001.zip]

Archive with 1 entries (1 files):
- brainsci-4235454-supplementary.pdf
